# Supplementary material for: Next generation flow for minimally-invasive blood characterization of MGUS and multiple myeloma at diagnosis based on circulating tumor plasma cells (CTPC)
Source: Blood Cancer J. 2018 Nov 19;8(12):117. doi: 10.1038/s41408-018-0153-9 (PMC6242818; doi:10.1038/s41408-018-0153-9)
Supplement: Supplementary file 2 — Supplemental Table 1 [file 41408_2018_153_MOESM2_ESM.xlsx]

## Sheet: Hoja1
Supplemental Table 1. Clinical and laboratory features of PCN patients distributed according to the distinct diagnostic disease categories.
Clinical and laboratory features		SP	macrofocalMM	MGUS	SMM	MM
		(n=17)	(n=4)	(n=150)	(n=25)	(n=68)
Male/female (%)		78%/22%	75%/25%	51%/49%	48%/52%	54%/48%
Age (years)*		74 (45-86)	86 (74-89)	69 (28-97)	69 (55-82)	69 (40-94)
Hemoglobin (g/L)*		130 (86-169)	122 (114-126)	146 (75-184)	139 (92-158)	107 (77-163)
Serum M-component (g/L)*		4.7 (0-28)	5.2 (3.6-5.2)	6 (0-118)	21 (6-86)	27 (1.6-40 660)
Heavy chain:	IgA+	0	0.25	0.3	0.4	0.2
	IgG+	0.61	0.25	0.66	0.6	0.54
	IgH-	0.39	0.5	0.04	0	0.26
Ligh chain:	κ+	0.86	0.75	0.62	0.52	0.68
	λ+	0.14	0.25	0.38	0.48	0.32
Serum FLC ratio*		2.9 (0.04-129)	161.9 (1.1-332)	1.2 (0.02-142)	1.9 (0-130)	23.9 (0-53 714)
Results expressed as percentage of cases or as *median values and range between brackets. IgM-MGUS cases were excluded from this study. PCN, plasma cell neoplasm; SP, solitary plasmacytoma; macrofocalMM, macrofocal MM; MGUS, monoclonal gammopathy of undetermined significance; SMM, smoldering MM; MM, multiple myeloma; M-component, monoclonal component; FLC, free light chain; Ig, immunoglobulin.
