# Supplementary material for: Next generation flow for minimally-invasive blood characterization of MGUS and multiple myeloma at diagnosis based on circulating tumor plasma cells (CTPC)
Source: Blood Cancer J. 2018 Nov 19;8(12):117. doi: 10.1038/s41408-018-0153-9 (PMC6242818; doi:10.1038/s41408-018-0153-9)
Supplement: Supplementary file 3 — Supplemental Table 2 [file 41408_2018_153_MOESM3_ESM.xlsx]

## Sheet: Hoja1
Supplemental Table 2. Clinical and laboratory features of macrofocalMM patients (n=4)
	CASE 1	CASE 2	CASE 3	CASE 4
Gender	M	M	F	M
Age (years)	89	85	74	87
Overall survival (months)	10.8 (D)	3 (A)	29.5 (A)	6.9 (D)
Hemoglobin (g/L)	114	119	125	126
Serum calcium (mg/dL)	10.3	8.7	9.4	9.5
Serum creatinine (mg/dL)	2.3	0.7	0.8	1.1
Serum albumin (g/dL)	3	3.4	4.7	3.9
N. of focal lesions on MRI studies	˃5	2	˃10	˃5
% BM PC involvement by morphology	0.07	0.17	0.02	0.03
% tumor PC/ all BM PC by FCM	0.16	0.47	0.2	0.73
macrofocalMM, macrofocal multiple myeloma; BM, bone marrow; PC, plasma cell; N, number; MRI, magnetic resonance imaging; FCM, flow cytometry; D, dead; A, alive.
