# Supplementary material for: Next generation flow for minimally-invasive blood characterization of MGUS and multiple myeloma at diagnosis based on circulating tumor plasma cells (CTPC)
Source: Blood Cancer J. 2018 Nov 19;8(12):117. doi: 10.1038/s41408-018-0153-9 (PMC6242818; doi:10.1038/s41408-018-0153-9)
Supplement: Supplementary file 4 — Supplemental Table 3 [file 41408_2018_153_MOESM4_ESM.xlsx]

## Sheet: Hoja1
Supplemental Table 3. Antibody clones and fluorochrome-conjugated reagents used for the identification and characterization of PC in newly-diagnosed PCN patients and their source.
MARKER	FLUOROCHROME	CLONE	MANUFACTURER
CD138	BV421	MI15	BD
CD27	BV510	323	Biolegend
CD38	BV510	HIT2	BD
CD45	BV650	HI30	BD
CD19	BV786	SJ25C1	BD
CD38	FITC	Multiepitope	Cytognos
VS38c	FITC	VS38c	Dako
CD56	PE	C5.9	Cytognos
Ki67	PE	B56	BD
CD20	PECF594	2H7	BD
CD45	PerCP-Cy5.5	HI30	Biolegend
anti-Kappa	PerCP-Cy5.5	Polyclonal	Cytognos
anti-Lambda	PerCP-Cy5.5	Polyclonal	Cytognos
CD19	PE-Cy7	J3-119	BC
CD56	PE-Cy7	N901 (HLDA6)	BC
CD117	APC	104D2	BD
CD81	APC	JS-81	BD
anti-Kappa	APC	Polyclonal	Dako
CD81	APC-C750	M38	Cytognos
anti-Kappa	APC-C750	Polyclonal	Cytognos
anti-Lambda	APC-C750	Polyclonal	Cytognos
PC, plasma cell; PCN, PC neoplasm; BV, brilliant violet; FITC, fluorescein isothiocyanate; PE, R-phycoerythrin; PECF594, PECF-dye 594; PerCP-Cy5.5, peridinin-chlorophyll protein-cyanine 5.5; PE-Cy7, PE-cyanine 7; APC, allophycocyanine; APC-C750, APC-dye 750; BC, Beckman Coulter (Hialeth, FL); BioLegend (London, UK); Cytognos SL, (Salamanca, Spain); BD, Becton/Dickinson Biosciences (San Jose, CA);…
