# Supplementary material for: Next generation flow for minimally-invasive blood characterization of MGUS and multiple myeloma at diagnosis based on circulating tumor plasma cells (CTPC)
Source: Blood Cancer J. 2018 Nov 19;8(12):117. doi: 10.1038/s41408-018-0153-9 (PMC6242818; doi:10.1038/s41408-018-0153-9)
Supplement: Supplementary file 5 — Supplemental Table 4 [file 41408_2018_153_MOESM5_ESM.xlsx]

## Sheet: Hoja1
Supplemental Table 4. Distribution of circulating tumor PC in PB of PCN patients grouped per diagnostic subtype of the disease.
Variable	Value	SP	macrofocalMM	MGUS	SMM	MM
		(n=17)	(n=4)	(n=150)	(n=25)	(n=68)
% of tumor PC from all PB leucocytes	Median	˂0.0001%	˂0.0001%	0.0002%	0.004%	0.04%
	Range	(˂0.0001%-0.002%)	(˂0.0001%-0.0001%)	(˂0.0001%-0.16%)	(0.0001%-0.2%)	(0.0002%-12.6%)
	p value	0.007#; ˂0.001*	˂0.01*	˂0.001*	0.005**	-
Number of tumor PC/μL of PB	Median	˂0.001	˂0.001	0.008	0.16	1.9
	Range	(˂0.001-0.1)	(˂0.001-0.01)	(˂0.001-9.8)	(0.005-12.9)	(0.007-339.9)
	p value	0.007#; ˂0.001*	˂0.01*	˂0.001*	0.005**	-
% of tumor PC from all PB PC	Median	0	0	0.8%	15.8%	47.9%
	Range	(0%-3.9%)	(0%-1.4%)	(0%-94.2%)	(0.4%-92.4%)	(0.2%-99.9%)
	p value	0.002#; ˂0.001*	˂0.01*	˂0.001*	0.05**	-
Results expressed as median values (range). #p-value vs MGUS; *p-value vs MM and SMM; **p-value vs MM. PC, plasma cell; PB, peripheral blood; PCN, PC neoplasm; SP, solitary plasmacytoma; macrofocalMM, macrofocal MM; MGUS, monoclonal gammopathy of undetermined significance; SMM, smoldering MM; MM, multiple myeloma.
