# Supplementary material for: Next generation flow for minimally-invasive blood characterization of MGUS and multiple myeloma at diagnosis based on circulating tumor plasma cells (CTPC)
Source: Blood Cancer J. 2018 Nov 19;8(12):117. doi: 10.1038/s41408-018-0153-9 (PMC6242818; doi:10.1038/s41408-018-0153-9)
Supplement: Supplementary file 6 — Supplemental Table 5 [file 41408_2018_153_MOESM6_ESM.xlsx]

## Sheet: Hoja1
Supplemental Table 5. Distribution of NPC in the PB of HD and PCN patients grouped per diagnostic subtype of the disease.
Variable	Value	HD	SP	macrofocalMM	MGUS	SMM	MM
		(n=71)	(n=17)	(n=4)	(n=150)	(n=25)	(n=68)
% of normal PC from all PB leucocytes	Median	0.029%	0.028%	0.04%	0.014%	0.020%	0.023%
	Range	(0.002%-0.19%)	(0.005%-0.1%)	(0.008%-0.09%)	(0.0007%-0.3%)	(0.0004%-0.2%)	(0.001%-0.5%)
	p value	-	-	-	˂0.001¥; 0.001•	-	-
Number of normal PC/μL of PB	Median	1.9	1.4	3.3	0.8	1.0	1.3
	Range	(0.14-16)	(0.05-9.8)	(0.7-5.7)	(0.04-18.8)	(0.01-14.8)	(0.08-16)
	p value	-	-	-	˂0.001¥; 0.001•	0.005¥	-
Results expressed as median values (range). ¥p-value vs HD; •p-value vs MM. PC, plasma cell; NPC, normal PC PB, peripheral blood; HD, healthy donor; PCN, PC neoplasm; SP, solitary plasmacytoma; macrofocalMM, macrofocal MM; MGUS, monoclonal gammopathy of undetermined significance; SMM, smoldering MM; MM, multiple myeloma.
